# Supplementary material for: Mechanical strain stimulates COPII‐dependent secretory trafficking via Rac1
Source: EMBO J. 2022 Aug 8;41(18):e110596. doi: 10.15252/embj.2022110596 (PMC9475550; doi:10.15252/embj.2022110596)
Supplement: Supplementary file 4 — Movie EV3 [file EMBJ-41-e110596-s005.zip]

Archive with 4 entries (4 files):
- Movie EV3.docx
- __MACOSX/._Movie EV3.docx
- movieEV3.mp4
- __MACOSX/._movieEV3.mp4
