# Supplementary material for: Mechanical strain stimulates COPII‐dependent secretory trafficking via Rac1
Source: EMBO J. 2022 Aug 8;41(18):e110596. doi: 10.15252/embj.2022110596 (PMC9475550; doi:10.15252/embj.2022110596)
Supplement: Supplementary file 6 — Source Data for Expanded View [file EMBJ-41-e110596-s006.zip]

Archive with 15 entries (14 files):
- Data/
- Data/FigEV2B-siCtrl-Crossbow.tif
- Data/FigEV2B-siCtrl-Disc.tif
- Data/FigEV2F.zip
- Data/FigEV2B-siCtrl-I.tif
- Data/EV5E_YFP channel.tif
- Data/EV5E_Brightfield.tif
- Data/FigEV2B-siCtrl-Y.tif
- Data/FigEV2B-siSar1AnB-I.tif
- Data/FigEV2B-siSar1AnB-Crossbow.tif
- Data/FigEV2B-siSar1AnB-Disc.tif
- Data/FigEV2B-siSar1AnB-Y.tif
- Data/SD Fig EV2.pdf
- Data/SD Fig EV3.pdf
- Data/SD Fig EV4 & EV5.pdf
