# Supplementary material for: Mechanical strain stimulates COPII‐dependent secretory trafficking via Rac1
Source: EMBO J. 2022 Aug 8;41(18):e110596. doi: 10.15252/embj.2022110596 (PMC9475550; doi:10.15252/embj.2022110596)
Supplement: Supplementary file 8 — Source Data for Figure 5 [file EMBJ-41-e110596-s008.zip]

Archive with 4 entries (4 files):
- Fig5D-Sar1-panel-YFP-channel.tif
- Fig5D-Rac1-panel-Brightfield.tif
- Fig5D-Rac1-panel-YFP-channel.tif
- Fig5D-Sar1-panel-Brightfield.tif
