# Supplementary material for: Mechanical strain stimulates COPII‐dependent secretory trafficking via Rac1
Source: EMBO J. 2022 Aug 8;41(18):e110596. doi: 10.15252/embj.2022110596 (PMC9475550; doi:10.15252/embj.2022110596)
Supplement: Supplementary file 9 — Source Data for Figure 6 [file EMBJ-41-e110596-s003.zip]

Archive with 4 entries (4 files):
- Data/Fig6E_Large.tif
- Data/Fig6E_Small.tif
- SD_Fig_6.pdf
- __MACOSX/._SD_Fig_6.pdf
